# Supplementary material for: In Vitro Enzymatic and Kinetic Studies, and In Silico Drug-Receptor Interactions, and Drug-Like Profiling of the 5-Styrylbenzamide Derivatives as Potential Cholinesterase and β-Secretase Inhibitors with Antioxidant Properties
Source: Antioxidants (Basel). 2021 Apr 22;10(5):647. doi: 10.3390/antiox10050647 (PMC8145986; doi:10.3390/antiox10050647)
Supplement: Supplementary file 1 [file antioxidants-10-00647-s001.zip]

Archive with 1 entries (1 files):
- antioxidants-1160956-supplementary.pdf
